# Supplementary material for: Clonal hematopoiesis in patients with rheumatoid arthritis
Source: Blood Cancer J. 2018 Jul 26;8(8):69. doi: 10.1038/s41408-018-0107-2 (PMC6066480; doi:10.1038/s41408-018-0107-2)
Supplement: Supplementary file 2 — Supplementary Data- Genomic coordinates [file 41408_2018_107_MOESM2_ESM.xlsx]

## Sheet: Sheet1
Chromosome	Position (Hg19)	Reference base	FW covered	RV covered	FW/RV status
chr1	43803516	G	FW		FW
chr1	43803517	A	FW		FW
chr1	43803518	A	FW		FW
chr1	43803519	G	FW		FW
chr1	43803520	A	FW		FW
chr1	43803521	T	FW		FW
chr1	43803522	G	FW		FW
chr1	43803523	C	FW		FW
chr1	43803524	C	FW		FW
chr1	43803525	C	FW		FW
chr1	43803526	T	FW		FW
chr1	43803527	C	FW		FW
chr1	43803528	C	FW		FW
chr1	43803529	T	FW		FW
chr1	43803530	G	FW		FW
chr1	43803531	G	FW		FW
chr1	43803532	G	FW		FW
chr1	43803533	C	FW		FW
chr1	43803534	C	FW		FW
chr1	43803535	C	FW		FW
chr1	43803536	T	FW		FW
chr1	43803537	C	FW		FW
chr1	43803538	T	FW		FW
chr1	43803539	T	FW		FW
chr1	43803540	C	FW		FW
chr1	43803541	A	FW		FW
chr1	43803542	T	FW		FW
chr1	43803543	G	FW		FW
chr1	43803544	G	FW		FW
chr1	43803545	T	FW		FW
chr1	43803546	C	FW		FW
chr1	43803547	A	FW		FW
chr1	43803548	C	FW		FW
chr1	43803549	C	FW		FW
chr1	43803550	T	FW		FW
chr1	43803551	C	FW		FW
chr1	43803552	C	FW		FW
chr1	43803553	T	FW		FW
chr1	43803554	G	FW		FW
chr1	43803555	C	FW		FW
chr1	43803556	C	FW		FW
chr1	43803557	T	FW		FW
chr1	43803558	C	FW		FW
chr1	43803559	C	FW		FW
chr1	43803560	T	FW		FW
chr1	43803561	C	FW		FW
chr1	43803562	C	FW		FW
chr1	43803563	T	FW		FW
chr1	43803564	G	FW		FW
chr1	43803565	G	FW		FW
chr1	43803566	C	FW		FW
chr1	43803567	C	FW		FW
chr1	43803568	C	FW		FW
chr1	43803569	C	FW		FW
chr1	43803570	T	FW		FW
chr1	43803571	C	FW		FW
chr1	43803572	A	FW		FW
chr1	43803573	A	FW		FW
chr1	43803574	A	FW		FW
chr1	43803575	A	FW		FW
chr1	43803576	C	FW		FW
chr1	43803577	C	FW		FW
chr1	43803578	T	FW		FW
chr1	43803579	G	FW		FW
chr1	43803580	G	FW		FW
chr1	43803581	C	FW		FW
chr1	43803582	C	FW		FW
chr1	43803583	C	FW		FW
chr1	43803584	A	FW		FW
chr1	43803585	A	FW		FW
chr1	43803586	G	FW		FW
chr1	43803587	T	FW		FW
chr1	43803588	C	FW		FW
chr1	43803589	A	FW		FW
chr1	43803590	G	FW		FW
chr1	43803591	C	FW		FW
chr1	43803592	A	FW		FW
chr1	43803593	G	FW		FW
chr1	43803594	C	FW		FW
chr1	43803595	C	FW		FW
chr1	43803596	A	FW		FW
chr1	43803597	A	FW		FW
chr1	43803598	G	FW		FW
chr1	43803599	G	FW		FW
chr1	43803600	T	FW		FW
chr1	43803601	G	FW		FW
chr1	43803602	A	FW		FW
chr1	43803603	G	FW		FW
chr1	43803604	G	FW		FW
chr1	43803605	T	FW		FW
chr1	43803606	G	FW		FW
chr1	43803607	C	FW		FW
chr1	43803608	A	FW		FW
chr1	43803609	C	FW		FW
chr1	43803610	A	FW		FW
chr1	43803611	G	FW	RV	FWRV
chr1	43803612	A	FW	RV	FWRV
chr1	43803613	G	FW	RV	FWRV
chr1	43803614	G	FW	RV	FWRV
chr1	43803615	G	FW	RV	FWRV
chr1	43803616	T	FW	RV	FWRV
chr1	43803617	G	FW	RV	FWRV
chr1	43803618	G	FW	RV	FWRV
chr1	43803619	A	FW	RV	FWRV
chr1	43803620	G	FW	RV	FWRV
chr1	43803621	A	FW	RV	FWRV
chr1	43803622	T	FW	RV	FWRV
chr1	43803623	C	FW	RV	FWRV
chr1	43803624	A	FW	RV	FWRV
chr1	43803625	C	FW	RV	FWRV
chr1	43803626	C	FW	RV	FWRV
chr1	43803627	T	FW	RV	FWRV
chr1	43803628	A	FW	RV	FWRV
chr1	43803629	T	FW	RV	FWRV
chr1	43803630	G	FW	RV	FWRV
chr1	43803631	C	FW	RV	FWRV
chr1	43803632	C	FW	RV	FWRV
chr1	43803633	C	FW	RV	FWRV
chr1	43803634	A	FW	RV	FWRV
chr1	43803635	G	FW	RV	FWRV
chr1	43803636	G	FW	RV	FWRV
chr1	43803637	A	FW	RV	FWRV
chr1	43803638	A	FW	RV	FWRV
chr1	43803639	G	FW	RV	FWRV
chr1	43803640	A	FW	RV	FWRV
chr1	43803641	G	FW	RV	FWRV
chr1	43803642	G	FW	RV	FWRV
chr1	43803643	G		RV	RV
chr1	43803644	A		RV	RV
chr1	43803645	G		RV	RV
chr1	43803646	C		RV	RV
chr1	43803647	C		RV	RV
chr1	43803648	C		RV	RV
chr1	43803649	T		RV	RV
chr1	43803650	G		RV	RV
chr1	43803651	G		RV	RV
chr1	43803652	G		RV	RV
chr1	43803653	A		RV	RV
chr1	43803654	G		RV	RV
chr1	43803655	G		RV	RV
chr1	43803656	T		RV	RV
chr1	43803657	G		RV	RV
chr1	43803658	A		RV	RV
chr1	43803659	T		RV	RV
chr1	43803660	G		RV	RV
chr1	43803661	C		RV	RV
chr1	43803662	A		RV	RV
chr1	43803663	G		RV	RV
chr1	43803664	G		RV	RV
chr1	43803665	G		RV	RV
chr1	43803666	C		RV	RV
chr1	43803667	C		RV	RV
chr1	43803668	C		RV	RV
chr1	43803669	C		RV	RV
chr1	43803670	G		RV	RV
chr1	43803671	G		RV	RV
chr1	43803672	G		RV	RV
chr1	43803673	A		RV	RV
chr1	43803674	G		RV	RV
chr1	43803675	G		RV	RV
chr1	43803676	G		RV	RV
chr1	43803677	G		RV	RV
chr1	43803678	A		RV	RV
chr1	43803679	G		RV	RV
chr1	43803680	G		RV	RV
chr1	43803681	T		RV	RV
chr1	43803682	A		RV	RV
chr1	43803683	G		RV	RV
chr1	43803684	A		RV	RV
chr1	43803685	G		RV	RV
chr1	43803686	T		RV	RV
chr1	43803687	A		RV	RV
chr1	43803688	A		RV	RV
chr1	43803689	G		RV	RV
chr1	43803690	A		RV	RV
chr1	43803691	G		RV	RV
chr1	43803692	G		RV	RV
chr1	43803693	C		RV	RV
chr1	43803694	T		RV	RV
chr1	43803695	C		RV	RV
chr1	43803696	T		RV	RV
chr1	43803697	C		RV	RV
chr1	43803698	C		RV	RV
chr1	43803699	T		RV	RV
chr1	43803700	G		RV	RV
chr1	43803701	C		RV	RV
chr1	43803702	T		RV	RV
chr1	43803703	G		RV	RV
chr1	43803704	G		RV	RV
chr1	43803705	T		RV	RV
chr1	43803706	C		RV	RV
chr1	43803707	C		RV	RV
chr1	43803708	C		RV	RV
chr1	43803709	C		RV	RV
chr1	43803710	T		RV	RV
chr1	43803711	C		RV	RV
chr1	43803712	C		RV	RV
chr1	43803713	C		RV	RV
chr1	43803714	C		RV	RV
chr1	43803715	T		RV	RV
chr1	43803716	T		RV	RV
chr1	43803717	C		RV	RV
chr1	43803718	C		RV	RV
chr1	43803719	A		RV	RV
chr1	43803720	C		RV	RV
chr1	43803721	A		RV	RV
chr1	43803722	T		RV	RV
chr1	43803723	A		RV	RV
chr1	43803724	A		RV	RV
chr1	43803725	A		RV	RV
chr1	43803726	C		RV	RV
chr1	43803727	A		RV	RV
chr1	43803728	T		RV	RV
chr1	43803729	G		RV	RV
chr1	43803730	C		RV	RV
chr1	43803731	C		RV	RV
chr1	43803732	T		RV	RV
chr1	43803733	G		RV	RV
chr1	43803734	G		RV	RV
chr1	43803735	G		RV	RV
chr1	43803736	A		RV	RV
chr1	43803737	G	FW	RV	FWRV
chr1	43803738	G	FW	RV	FWRV
chr1	43803739	A	FW	RV	FWRV
chr1	43803740	C	FW	RV	FWRV
chr1	43803741	C	FW	RV	FWRV
chr1	43803742	C	FW		FW
chr1	43803743	A	FW		FW
chr1	43803744	G	FW		FW
chr1	43803745	G	FW		FW
chr1	43803746	G	FW		FW
chr1	43803747	C	FW		FW
chr1	43803748	C	FW		FW
chr1	43803749	A	FW		FW
chr1	43803750	A	FW		FW
chr1	43803751	C	FW		FW
chr1	43803752	T	FW		FW
chr1	43803753	C	FW		FW
chr1	43803754	A	FW		FW
chr1	43803755	C	FW		FW
chr1	43803756	C	FW		FW
chr1	43803757	A	FW		FW
chr1	43803758	G	FW		FW
chr1	43803759	C	FW		FW
chr1	43803760	T	FW		FW
chr1	43803761	G	FW		FW
chr1	43803762	T	FW		FW
chr1	43803763	T	FW		FW
chr1	43803764	C	FW		FW
chr1	43803765	C	FW		FW
chr1	43803766	T	FW		FW
chr1	43803767	T	FW		FW
chr1	43803768	A	FW		FW
chr1	43803769	G	FW		FW
chr1	43803770	A	FW		FW
chr1	43803771	T	FW		FW
chr1	43803772	G	FW		FW
chr1	43803773	T	FW		FW
chr1	43803774	C	FW		FW
chr1	43803775	T	FW		FW
chr1	43803776	C	FW		FW
chr1	43803777	C	FW		FW
chr1	43803778	T	FW		FW
chr1	43803779	T	FW		FW
chr1	43803780	G	FW		FW
chr1	43803781	C	FW		FW
chr1	43803782	T	FW		FW
chr1	43803783	G	FW		FW
chr1	43803784	G	FW		FW
chr1	43803785	C	FW		FW
chr1	43803786	A	FW		FW
chr1	43803787	T	FW		FW
chr1	43803788	C	FW		FW
chr1	43803789	A	FW		FW
chr1	43803790	G	FW		FW
chr1	43803791	A	FW		FW
chr1	43803792	C	FW		FW
chr1	43803793	T	FW		FW
chr1	43803794	C	FW		FW
chr1	43803795	A	FW		FW
chr1	43803796	G	FW		FW
chr1	43803797	A	FW		FW
chr1	43803798	G	FW		FW
chr1	43803799	C	FW		FW
chr1	43803800	C	FW		FW
chr1	43803801	C	FW		FW
chr1	43803802	C	FW		FW
chr1	43803803	T	FW		FW
chr1	43803804	G	FW	RV	FWRV
chr1	43803805	A	FW	RV	FWRV
chr1	43803806	A	FW	RV	FWRV
chr1	43803807	G	FW	RV	FWRV
chr1	43803808	T	FW	RV	FWRV
chr1	43803809	G	FW	RV	FWRV
chr1	43803810	T	FW	RV	FWRV
chr1	43803811	T	FW	RV	FWRV
chr1	43803812	T	FW	RV	FWRV
chr1	43803813	C	FW	RV	FWRV
chr1	43803814	T	FW	RV	FWRV
chr1	43803815	C	FW	RV	FWRV
chr1	43803816	C	FW	RV	FWRV
chr1	43803817	C	FW	RV	FWRV
chr1	43803818	G	FW	RV	FWRV
chr1	43803819	A	FW	RV	FWRV
chr1	43803820	A	FW	RV	FWRV
chr1	43803821	C	FW	RV	FWRV
chr1	43803822	A	FW	RV	FWRV
chr1	43803823	T	FW	RV	FWRV
chr1	43803824	T	FW	RV	FWRV
chr1	43803825	T	FW	RV	FWRV
chr1	43803826	G	FW	RV	FWRV
chr1	43803827	A	FW	RV	FWRV
chr1	43803828	G	FW	RV	FWRV
chr1	43803829	G	FW	RV	FWRV
chr1	43803830	A	FW	RV	FWRV
chr1	43803831	C	FW	RV	FWRV
chr1	43803832	C	FW	RV	FWRV
chr1	43803833	T	FW	RV	FWRV
chr1	43803834	C	FW	RV	FWRV
chr1	43803835	A	FW	RV	FWRV
chr1	43803836	C	FW	RV	FWRV
chr1	43803837	T	FW	RV	FWRV
chr1	43803838	T	FW	RV	FWRV
chr1	43803839	G	FW	RV	FWRV
chr1	43803840	C	FW	RV	FWRV
chr1	43803841	T	FW	RV	FWRV
chr1	43803842	T	FW	RV	FWRV
chr1	43803843	C	FW	RV	FWRV
chr1	43803844	T	FW	RV	FWRV
chr1	43803845	G	FW	RV	FWRV
chr1	43803846	G	FW	RV	FWRV
chr1	43803847	G	FW	RV	FWRV
chr1	43803848	A	FW	RV	FWRV
chr1	43803849	T	FW	RV	FWRV
chr1	43803850	G	FW	RV	FWRV
chr1	43803851	A	FW	RV	FWRV
chr1	43803852	G	FW	RV	FWRV
chr1	43803853	G	FW	RV	FWRV
chr1	43803854	A	FW	RV	FWRV
chr1	43803855	A	FW	RV	FWRV
chr1	43803856	G	FW	RV	FWRV
chr1	43803857	A	FW	RV	FWRV
chr1	43803858	G	FW	RV	FWRV
chr1	43803859	G	FW	RV	FWRV
chr1	43803860	C	FW	RV	FWRV
chr1	43803861	A	FW	RV	FWRV
chr1	43803862	G	FW	RV	FWRV
chr1	43803863	C	FW	RV	FWRV
chr1	43803864	G	FW	RV	FWRV
chr1	43803865	C		RV	RV
chr1	43803866	C		RV	RV
chr1	43803867	C		RV	RV
chr1	43803868	A		RV	RV
chr1	43803869	G		RV	RV
chr1	43803870	T		RV	RV
chr1	43803871	G		RV	RV
chr1	43803872	G		RV	RV
chr1	43803873	G		RV	RV
chr1	43803874	A		RV	RV
chr1	43803875	C		RV	RV
chr1	43803876	A		RV	RV
chr1	43803877	T		RV	RV
chr1	43803878	A		RV	RV
chr1	43803879	C		RV	RV
chr1	43803880	C		RV	RV
chr1	43803881	A		RV	RV
chr1	43803882	G		RV	RV
chr1	43803883	C		RV	RV
chr1	43803884	T		RV	RV
chr1	43803885	G		RV	RV
chr1	43803886	C		RV	RV
chr1	43803887	T		RV	RV
chr1	43803888	G		RV	RV
chr1	43803889	T		RV	RV
chr1	43803890	A		RV	RV
chr1	43803891	T		RV	RV
chr1	43803892	G		RV	RV
chr1	43803893	C		RV	RV
chr1	43803894	C		RV	RV
chr1	43803895	T		RV	RV
chr1	43803896	A		RV	RV
chr1	43803897	C		RV	RV
chr1	43803898	C		RV	RV
chr1	43803899	C		RV	RV
chr1	43803900	G		RV	RV
chr1	43803901	C		RV	RV
chr1	43803902	G		RV	RV
chr1	43803903	G		RV	RV
chr1	43803904	T		RV	RV
chr1	43803905	A		RV	RV
chr1	43803906	G		RV	RV
chr1	43803907	G		RV	RV
chr1	43803908	T		RV	RV
chr1	43803909	G		RV	RV
chr1	43803910	C		RV	RV
chr1	43803911	T		RV	RV
chr1	43803912	G		RV	RV
chr1	43803913	G		RV	RV
chr1	43803914	A		RV	RV
chr1	43803915	C		RV	RV
chr1	43803916	T		RV	RV
chr1	43803917	G		RV	RV
chr1	43803918	T		RV	RV
chr1	43803919	G		RV	RV
chr1	43803920	C		RV	RV
chr1	43803921	C		RV	RV
chr1	43803922	C		RV	RV
chr1	43803923	C		RV	RV
chr1	43803924	A		RV	RV
chr1	43803925	C		RV	RV
chr1	43803926	T		RV	RV
chr1	43803927	C		RV	RV
chr1	43803928	C		RV	RV
chr1	43803929	C		RV	RV
chr1	43804208	A	FW		FW
chr1	43804209	A	FW		FW
chr1	43804210	C	FW		FW
chr1	43804211	A	FW		FW
chr1	43804212	G	FW		FW
chr1	43804213	G	FW		FW
chr1	43804214	G	FW		FW
chr1	43804215	A	FW		FW
chr1	43804216	G	FW		FW
chr1	43804217	A	FW		FW
chr1	43804218	A	FW		FW
chr1	43804219	G	FW		FW
chr1	43804220	C	FW		FW
chr1	43804221	C	FW		FW
chr1	43804222	C	FW		FW
chr1	43804223	C	FW		FW
chr1	43804224	G	FW		FW
chr1	43804225	T	FW		FW
chr1	43804226	G	FW		FW
chr1	43804227	C	FW		FW
chr1	43804228	T	FW		FW
chr1	43804229	T	FW		FW
chr1	43804230	G	FW		FW
chr1	43804231	C	FW		FW
chr1	43804232	C	FW		FW
chr1	43804233	C	FW		FW
chr1	43804234	C	FW		FW
chr1	43804235	C	FW		FW
chr1	43804236	T	FW		FW
chr1	43804237	G	FW		FW
chr1	43804238	A	FW		FW
chr1	43804239	G	FW		FW
chr1	43804240	T	FW		FW
chr1	43804241	T	FW		FW
chr1	43804242	C	FW		FW
chr1	43804243	C	FW		FW
chr1	43804244	C	FW		FW
chr1	43804245	A	FW		FW
chr1	43804246	G	FW		FW
chr1	43804247	A	FW		FW
chr1	43804248	G	FW		FW
chr1	43804249	C	FW		FW
chr1	43804250	A	FW		FW
chr1	43804251	T	FW		FW
chr1	43804252	G	FW		FW
chr1	43804253	C	FW		FW
chr1	43804254	C	FW		FW
chr1	43804255	C	FW		FW
chr1	43804256	C	FW		FW
chr1	43804257	A	FW		FW
chr1	43804258	C	FW		FW
chr1	43804259	T	FW		FW
chr1	43804260	T	FW		FW
chr1	43804261	T	FW		FW
chr1	43804262	G	FW		FW
chr1	43804263	G	FW		FW
chr1	43804264	A	FW		FW
chr1	43804265	A	FW		FW
chr1	43804266	C	FW		FW
chr1	43804267	C	FW		FW
chr1	43804268	C	FW		FW
chr1	43804269	G	FW		FW
chr1	43804270	A	FW		FW
chr1	43804271	T	FW		FW
chr1	43804272	A	FW		FW
chr1	43804273	C	FW		FW
chr1	43804274	G	FW		FW
chr1	43804275	T	FW		FW
chr1	43804276	G	FW	RV	FWRV
chr1	43804277	T	FW	RV	FWRV
chr1	43804278	G	FW	RV	FWRV
chr1	43804279	C	FW	RV	FWRV
chr1	43804280	C	FW	RV	FWRV
chr1	43804281	A	FW	RV	FWRV
chr1	43804282	G	FW	RV	FWRV
chr1	43804283	T	FW	RV	FWRV
chr1	43804284	T	FW	RV	FWRV
chr1	43804285	T	FW	RV	FWRV
chr1	43804286	C	FW	RV	FWRV
chr1	43804287	C	FW	RV	FWRV
chr1	43804288	A	FW	RV	FWRV
chr1	43804289	G	FW	RV	FWRV
chr1	43804290	A	FW	RV	FWRV
chr1	43804291	C	FW	RV	FWRV
chr1	43804292	C	FW	RV	FWRV
chr1	43804293	A	FW	RV	FWRV
chr1	43804294	G	FW	RV	FWRV
chr1	43804295	G	FW	RV	FWRV
chr1	43804296	A	FW	RV	FWRV
chr1	43804297	G	FW	RV	FWRV
chr1	43804298	G	FW	RV	FWRV
chr1	43804299	A	FW	RV	FWRV
chr1	43804300	A	FW	RV	FWRV
chr1	43804301	G	FW	RV	FWRV
chr1	43804302	T	FW	RV	FWRV
chr1	43804303	G	FW	RV	FWRV
chr1	43804304	C	FW	RV	FWRV
chr1	43804305	G	FW	RV	FWRV
chr1	43804306	T	FW	RV	FWRV
chr1	43804307	C	FW	RV	FWRV
chr1	43804308	T	FW	RV	FWRV
chr1	43804309	C	FW	RV	FWRV
chr1	43804310	T	FW	RV	FWRV
chr1	43804311	T	FW	RV	FWRV
chr1	43804312	C	FW	RV	FWRV
chr1	43804313	T	FW	RV	FWRV
chr1	43804314	T	FW	RV	FWRV
chr1	43804315	T	FW	RV	FWRV
chr1	43804316	C	FW	RV	FWRV
chr1	43804317	C	FW	RV	FWRV
chr1	43804318	G	FW	RV	FWRV
chr1	43804319	C	FW	RV	FWRV
chr1	43804320	T	FW	RV	FWRV
chr1	43804321	G	FW	RV	FWRV
chr1	43804322	C	FW	RV	FWRV
chr1	43804323	A	FW	RV	FWRV
chr1	43804324	C	FW	RV	FWRV
chr1	43804325	C	FW	RV	FWRV
chr1	43804326	T	FW	RV	FWRV
chr1	43804327	C	FW	RV	FWRV
chr1	43804328	T	FW	RV	FWRV
chr1	43804329	G	FW	RV	FWRV
chr1	43804330	G	FW	RV	FWRV
chr1	43804331	G	FW	RV	FWRV
chr1	43804332	T	FW	RV	FWRV
chr1	43804333	G	FW	RV	FWRV
chr1	43804334	A	FW	RV	FWRV
chr1	43804335	A		RV	RV
chr1	43804336	G		RV	RV
chr1	43804337	A		RV	RV
chr1	43804338	A		RV	RV
chr1	43804339	T		RV	RV
chr1	43804340	G		RV	RV
chr1	43804341	T		RV	RV
chr1	43804342	G		RV	RV
chr1	43804343	T		RV	RV
chr1	43804344	T		RV	RV
chr1	43804345	C		RV	RV
chr1	43804346	C		RV	RV
chr1	43804347	T		RV	RV
chr1	43804348	A		RV	RV
chr1	43804349	A		RV	RV
chr1	43804350	A		RV	RV
chr1	43804351	C		RV	RV
chr1	43804352	C		RV	RV
chr1	43804353	A		RV	RV
chr1	43804354	G		RV	RV
chr1	43804355	A		RV	RV
chr1	43804356	C		RV	RV
chr1	43804357	T		RV	RV
chr1	43804358	C		RV	RV
chr1	43804359	G		RV	RV
chr1	43804360	G		RV	RV
chr1	43804361	A		RV	RV
chr1	43804362	C		RV	RV
chr1	43804363	T		RV	RV
chr1	43804364	C		RV	RV
chr1	43804365	A		RV	RV
chr1	43804366	G		RV	RV
chr1	43804367	C		RV	RV
chr1	43804368	G		RV	RV
chr1	43804369	A		RV	RV
chr1	43804370	G		RV	RV
chr1	43804371	T		RV	RV
chr1	43804372	C		RV	RV
chr1	43804373	C		RV	RV
chr1	43804374	T		RV	RV
chr1	43804375	C		RV	RV
chr1	43804376	T		RV	RV
chr1	43804377	T		RV	RV
chr1	43804378	T		RV	RV
chr1	43804379	G		RV	RV
chr1	43804380	T		RV	RV
chr1	43804381	G		RV	RV
chr1	43804382	G		RV	RV
chr1	43804383	A		RV	RV
chr1	43804384	C		RV	RV
chr1	43804385	A		RV	RV
chr1	43804386	G		RV	RV
chr1	43804387	T		RV	RV
chr1	43804388	G		RV	RV
chr1	43804389	T		RV	RV
chr1	43804390	A		RV	RV
chr1	43804391	G		RV	RV
chr1	43804392	G		RV	RV
chr1	43804393	T		RV	RV
chr1	43804394	A		RV	RV
chr1	43804395	A		RV	RV
chr1	43804396	G		RV	RV
chr1	43804397	A		RV	RV
chr1	43804398	G		RV	RV
chr1	43804399	C		RV	RV
chr1	43804400	C		RV	RV
chr1	43804401	A		RV	RV
chr1	43804402	T	FW	RV	FWRV
chr1	43804403	C	FW	RV	FWRV
chr1	43804404	C	FW	RV	FWRV
chr1	43804405	T	FW		FW
chr1	43804406	C	FW		FW
chr1	43804407	C	FW		FW
chr1	43804408	T	FW		FW
chr1	43804409	G	FW		FW
chr1	43804410	T	FW		FW
chr1	43804411	C	FW		FW
chr1	43804412	A	FW		FW
chr1	43804413	C	FW		FW
chr1	43804414	C	FW		FW
chr1	43804415	C	FW		FW
chr1	43804416	T	FW		FW
chr1	43804417	G	FW		FW
chr1	43804418	C	FW		FW
chr1	43804419	C	FW		FW
chr1	43804420	C	FW		FW
chr1	43804421	C	FW		FW
chr1	43804422	C	FW		FW
chr1	43804423	T	FW		FW
chr1	43804424	C	FW		FW
chr1	43804425	C	FW		FW
chr1	43804426	A	FW		FW
chr1	43804427	C	FW		FW
chr1	43804428	T	FW		FW
chr1	43804429	T	FW		FW
chr1	43804430	G	FW		FW
chr1	43804431	C	FW		FW
chr1	43804432	T	FW		FW
chr1	43804433	G	FW		FW
chr1	43804434	C	FW		FW
chr1	43804435	C	FW		FW
chr1	43804436	C	FW		FW
chr1	43804437	C	FW		FW
chr1	43804438	C	FW		FW
chr1	43804439	A	FW		FW
chr1	43804440	G	FW		FW
chr1	43804441	T	FW		FW
chr1	43804442	C	FW		FW
chr1	43804443	C	FW		FW
chr1	43804444	A	FW		FW
chr1	43804445	G	FW		FW
chr1	43804446	C	FW		FW
chr1	43804447	T	FW		FW
chr1	43804448	C	FW		FW
chr1	43804449	C	FW		FW
chr1	43804450	C	FW		FW
chr1	43804451	G	FW		FW
chr1	43804452	G	FW	RV	FWRV
chr1	43804453	A	FW	RV	FWRV
chr1	43804454	A	FW	RV	FWRV
chr1	43804455	T	FW	RV	FWRV
chr1	43804456	C	FW	RV	FWRV
chr1	43804457	A	FW	RV	FWRV
chr1	43804458	G	FW	RV	FWRV
chr1	43804459	A	FW	RV	FWRV
chr1	43804460	C	FW	RV	FWRV
chr1	43804461	T	FW	RV	FWRV
chr1	43804462	T	FW	RV	FWRV
chr1	43804463	G	FW	RV	FWRV
chr1	43804464	C	FW	RV	FWRV
chr1	43804465	C	FW	RV	FWRV
chr1	43804466	T	FW	RV	FWRV
chr1	43804467	G	FW	RV	FWRV
chr1	43804468	T	FW	RV	FWRV
chr1	43804469	G	FW	RV	FWRV
chr1	43804470	C	FW	RV	FWRV
chr1	43804471	C	FW	RV	FWRV
chr1	43804472	C	FW	RV	FWRV
chr1	43804473	T	FW	RV	FWRV
chr1	43804474	T	FW	RV	FWRV
chr1	43804475	C	FW	RV	FWRV
chr1	43804476	C	FW	RV	FWRV
chr1	43804477	A	FW	RV	FWRV
chr1	43804478	G	FW	RV	FWRV
chr1	43804479	C	FW	RV	FWRV
chr1	43804480	T	FW	RV	FWRV
chr1	43804481	C	FW	RV	FWRV
chr1	43804482	A	FW	RV	FWRV
chr1	43804483	G	FW	RV	FWRV
chr1	43804484	C	FW	RV	FWRV
chr1	43804485	A	FW	RV	FWRV
chr1	43804486	C	FW	RV	FWRV
chr1	43804487	G	FW	RV	FWRV
chr1	43804488	G	FW	RV	FWRV
chr1	43804489	A	FW	RV	FWRV
chr1	43804490	T	FW	RV	FWRV
chr1	43804491	A	FW	RV	FWRV
chr1	43804492	C	FW	RV	FWRV
chr1	43804493	C	FW	RV	FWRV
chr1	43804494	C	FW	RV	FWRV
chr1	43804495	C	FW	RV	FWRV
chr1	43804496	T	FW	RV	FWRV
chr1	43804497	A	FW	RV	FWRV
chr1	43804498	T	FW	RV	FWRV
chr1	43804499	T	FW	RV	FWRV
chr1	43804500	A	FW	RV	FWRV
chr1	43804501	C	FW	RV	FWRV
chr1	43804502	C	FW	RV	FWRV
chr1	43804503	A	FW	RV	FWRV
chr1	43804504	G	FW	RV	FWRV
chr1	43804505	A	FW	RV	FWRV
chr1	43804506	C	FW	RV	FWRV
chr1	43804507	C	FW	RV	FWRV
chr1	43804508	C	FW	RV	FWRV
chr1	43804509	C	FW	RV	FWRV
chr1	43804510	C	FW	RV	FWRV
chr1	43804511	T	FW	RV	FWRV
chr1	43804512	G	FW	RV	FWRV
chr1	43804513	A	FW	RV	FWRV
chr1	43804514	G	FW	RV	FWRV
chr1	43804515	G	FW	RV	FWRV
chr1	43804516	C	FW	RV	FWRV
chr1	43804517	A	FW	RV	FWRV
chr1	43804518	C	FW	RV	FWRV
chr1	43804519	C	FW	RV	FWRV
chr1	43804520	C	FW	RV	FWRV
chr1	43804521	C	FW	RV	FWRV
chr1	43804522	A	FW	RV	FWRV
chr1	43804523	A	FW	RV	FWRV
chr1	43804524	G	FW	RV	FWRV
chr1	43804525	A	FW	RV	FWRV
chr1	43804526	C	FW	RV	FWRV
chr1	43804527	T		RV	RV
chr1	43804528	C		RV	RV
chr1	43804529	C		RV	RV
chr1	43804530	C		RV	RV
chr1	43804531	T		RV	RV
chr1	43804532	T		RV	RV
chr1	43804533	G		RV	RV
chr1	43804534	T		RV	RV
chr1	43804535	C		RV	RV
chr1	43804536	A		RV	RV
chr1	43804537	T		RV	RV
chr1	43804538	T		RV	RV
chr1	43804539	C		RV	RV
chr1	43804540	C		RV	RV
chr1	43804541	T		RV	RV
chr1	43804542	C		RV	RV
chr1	43804543	C		RV	RV
chr1	43804544	C		RV	RV
chr1	43804545	A		RV	RV
chr1	43804546	G		RV	RV
chr1	43804547	C		RV	RV
chr1	43804548	C		RV	RV
chr1	43804549	T		RV	RV
chr1	43804550	T		RV	RV
chr1	43804551	G		RV	RV
chr1	43804552	G		RV	RV
chr1	43804553	C		RV	RV
chr1	43804554	A		RV	RV
chr1	43804555	T		RV	RV
chr1	43804556	C		RV	RV
chr1	43804557	T		RV	RV
chr1	43804558	A		RV	RV
chr1	43804559	G		RV	RV
chr1	43804560	A		RV	RV
chr1	43804561	G		RV	RV
chr1	43804562	C		RV	RV
chr1	43804563	T		RV	RV
chr1	43804564	A		RV	RV
chr1	43804565	G		RV	RV
chr1	43804566	A		RV	RV
chr1	43804567	A		RV	RV
chr1	43804568	A		RV	RV
chr1	43804569	T		RV	RV
chr1	43804570	G		RV	RV
chr1	43804571	C		RV	RV
chr1	43804572	C		RV	RV
chr1	43804573	C		RV	RV
chr1	43804574	A		RV	RV
chr1	43804575	A		RV	RV
chr1	43804576	C		RV	RV
chr1	43804939	C	FW		FW
chr1	43804940	A	FW		FW
chr1	43804941	G	FW		FW
chr1	43804942	G	FW		FW
chr1	43804943	C	FW		FW
chr1	43804944	C	FW		FW
chr1	43804945	T	FW		FW
chr1	43804946	G	FW		FW
chr1	43804947	C	FW		FW
chr1	43804948	C	FW		FW
chr1	43804949	G	FW		FW
chr1	43804950	G	FW		FW
chr1	43804951	C	FW		FW
chr1	43804952	T	FW		FW
chr1	43804953	C	FW		FW
chr1	43804954	C	FW		FW
chr1	43804955	C	FW		FW
chr1	43804956	C	FW		FW
chr1	43804957	C	FW		FW
chr1	43804958	C	FW		FW
chr1	43804959	A	FW		FW
chr1	43804960	G	FW		FW
chr1	43804961	T	FW		FW
chr1	43804962	A	FW		FW
chr1	43804963	T	FW		FW
chr1	43804964	C	FW		FW
chr1	43804965	A	FW		FW
chr1	43804966	T	FW		FW
chr1	43804967	C	FW		FW
chr1	43804968	A	FW		FW
chr1	43804969	A	FW		FW
chr1	43804970	G	FW		FW
chr1	43804971	G	FW		FW
chr1	43804972	C	FW		FW
chr1	43804973	C	FW		FW
chr1	43804974	A	FW		FW
chr1	43804975	T	FW		FW
chr1	43804976	G	FW		FW
chr1	43804977	G	FW		FW
chr1	43804978	G	FW		FW
chr1	43804979	T	FW		FW
chr1	43804980	G	FW		FW
chr1	43804981	G	FW		FW
chr1	43804982	G	FW		FW
chr1	43804983	A	FW		FW
chr1	43804984	G	FW		FW
chr1	43804985	C	FW		FW
chr1	43804986	C	FW		FW
chr1	43804987	A	FW		FW
chr1	43804988	G	FW		FW
chr1	43804989	C	FW		FW
chr1	43804990	C	FW		FW
chr1	43804991	A	FW		FW
chr1	43804992	G	FW		FW
chr1	43804993	G	FW		FW
chr1	43804994	G	FW		FW
chr1	43804995	G	FW		FW
chr1	43804996	A	FW		FW
chr1	43804997	A	FW		FW
chr1	43804998	C	FW		FW
chr1	43804999	T	FW		FW
chr1	43805000	T	FW		FW
chr1	43805001	C	FW		FW
chr1	43805002	A	FW		FW
chr1	43805003	G	FW		FW
chr1	43805004	A	FW	RV	FWRV
chr1	43805005	T	FW	RV	FWRV
chr1	43805006	C	FW	RV	FWRV
chr1	43805007	A	FW	RV	FWRV
chr1	43805008	G	FW	RV	FWRV
chr1	43805009	C	FW	RV	FWRV
chr1	43805010	T	FW	RV	FWRV
chr1	43805011	G	FW	RV	FWRV
chr1	43805012	G	FW	RV	FWRV
chr1	43805013	G	FW	RV	FWRV
chr1	43805014	A	FW	RV	FWRV
chr1	43805015	G	FW	RV	FWRV
chr1	43805016	G	FW	RV	FWRV
chr1	43805017	A	FW	RV	FWRV
chr1	43805018	G	FW	RV	FWRV
chr1	43805019	C	FW	RV	FWRV
chr1	43805020	C	FW	RV	FWRV
chr1	43805021	A	FW	RV	FWRV
chr1	43805022	G	FW	RV	FWRV
chr1	43805023	C	FW	RV	FWRV
chr1	43805024	T	FW	RV	FWRV
chr1	43805025	C	FW	RV	FWRV
chr1	43805026	C	FW	RV	FWRV
chr1	43805027	A	FW	RV	FWRV
chr1	43805028	G	FW	RV	FWRV
chr1	43805029	A	FW	RV	FWRV
chr1	43805030	A	FW	RV	FWRV
chr1	43805031	A	FW	RV	FWRV
chr1	43805032	T	FW	RV	FWRV
chr1	43805033	C	FW	RV	FWRV
chr1	43805034	A	FW	RV	FWRV
chr1	43805035	G	FW	RV	FWRV
chr1	43805036	T	FW	RV	FWRV
chr1	43805037	G	FW	RV	FWRV
chr1	43805038	A	FW	RV	FWRV
chr1	43805039	T	FW	RV	FWRV
chr1	43805040	T	FW	RV	FWRV
chr1	43805041	T	FW	RV	FWRV
chr1	43805042	C	FW	RV	FWRV
chr1	43805043	C	FW	RV	FWRV
chr1	43805044	T	FW	RV	FWRV
chr1	43805045	G	FW	RV	FWRV
chr1	43805046	A	FW	RV	FWRV
chr1	43805047	G	FW	RV	FWRV
chr1	43805048	G	FW	RV	FWRV
chr1	43805049	T	FW	RV	FWRV
chr1	43805050	A	FW	RV	FWRV
chr1	43805051	C	FW	RV	FWRV
chr1	43805052	G	FW	RV	FWRV
chr1	43805053	A	FW	RV	FWRV
chr1	43805054	A	FW	RV	FWRV
chr1	43805055	C	FW	RV	FWRV
chr1	43805056	T	FW	RV	FWRV
chr1	43805057	C	FW	RV	FWRV
chr1	43805058	C	FW	RV	FWRV
chr1	43805059	G	FW	RV	FWRV
chr1	43805060	C	FW	RV	FWRV
chr1	43805061	T	FW	RV	FWRV
chr1	43805062	A	FW	RV	FWRV
chr1	43805063	T	FW	RV	FWRV
chr1	43805064	G		RV	RV
chr1	43805065	G		RV	RV
chr1	43805066	C		RV	RV
chr1	43805067	C		RV	RV
chr1	43805068	C		RV	RV
chr1	43805069	C		RV	RV
chr1	43805070	A		RV	RV
chr1	43805071	G		RV	RV
chr1	43805072	A		RV	RV
chr1	43805073	G		RV	RV
chr1	43805074	A		RV	RV
chr1	43805075	T		RV	RV
chr1	43805076	C		RV	RV
chr1	43805077	C		RV	RV
chr1	43805078	C		RV	RV
chr1	43805079	A		RV	RV
chr1	43805080	A		RV	RV
chr1	43805081	G		RV	RV
chr1	43805082	A		RV	RV
chr1	43805083	A		RV	RV
chr1	43805084	C		RV	RV
chr1	43805085	T		RV	RV
chr1	43805086	C		RV	RV
chr1	43805087	C		RV	RV
chr1	43805088	A		RV	RV
chr1	43805089	C		RV	RV
chr1	43805090	T		RV	RV
chr1	43805091	G		RV	RV
chr1	43805092	G		RV	RV
chr1	43805093	T		RV	RV
chr1	43805094	C		RV	RV
chr1	43805095	C		RV	RV
chr1	43805096	C		RV	RV
chr1	43805097	A		RV	RV
chr1	43805098	C		RV	RV
chr1	43805099	G		RV	RV
chr1	43805100	G		RV	RV
chr1	43805101	T		RV	RV
chr1	43805102	C		RV	RV
chr1	43805103	A		RV	RV
chr1	43805104	T		RV	RV
chr1	43805105	A		RV	RV
chr1	43805106	C		RV	RV
chr1	43805107	A		RV	RV
chr1	43805108	G		RV	RV
chr1	43805109	C		RV	RV
chr1	43805110	T		RV	RV
chr1	43805111	G		RV	RV
chr1	43805112	A		RV	RV
chr1	43805113	T		RV	RV
chr1	43805114	T		RV	RV
chr1	43805115	G		RV	RV
chr1	43805116	C		RV	RV
chr1	43805117	C		RV	RV
chr1	43805118	A		RV	RV
chr1	43805119	C		RV	RV
chr1	43805120	A		RV	RV
chr1	43805121	G		RV	RV
chr1	43805122	A		RV	RV
chr1	43805123	A		RV	RV
chr1	43805124	A		RV	RV
chr1	43805125	C		RV	RV
chr1	43805126	C		RV	RV
chr1	43805127	T		RV	RV
chr1	43805128	G		RV	RV
chr1	43805129	C	FW	RV	FWRV
chr1	43805130	T	FW	RV	FWRV
chr1	43805131	G	FW	RV	FWRV
chr1	43805132	C	FW	RV	FWRV
chr1	43805133	C	FW		FW
chr1	43805134	C	FW		FW
chr1	43805135	T	FW		FW
chr1	43805136	G	FW		FW
chr1	43805137	C	FW		FW
chr1	43805138	T	FW		FW
chr1	43805139	C	FW		FW
chr1	43805140	T	FW		FW
chr1	43805141	G	FW		FW
chr1	43805142	C	FW		FW
chr1	43805143	A	FW		FW
chr1	43805144	G	FW		FW
chr1	43805145	A	FW		FW
chr1	43805146	G	FW		FW
chr1	43805147	G	FW		FW
chr1	43805148	C	FW		FW
chr1	43805149	C	FW		FW
chr1	43805150	T	FW		FW
chr1	43805151	C	FW		FW
chr1	43805152	A	FW		FW
chr1	43805153	C	FW		FW
chr1	43805154	T	FW		FW
chr1	43805155	C	FW		FW
chr1	43805156	A	FW		FW
chr1	43805157	G	FW		FW
chr1	43805158	C	FW		FW
chr1	43805159	C	FW		FW
chr1	43805160	T	FW		FW
chr1	43805161	C	FW		FW
chr1	43805162	T	FW		FW
chr1	43805163	G	FW		FW
chr1	43805164	C	FW		FW
chr1	43805165	T	FW		FW
chr1	43805166	C	FW		FW
chr1	43805167	T	FW		FW
chr1	43805168	G	FW		FW
chr1	43805169	G	FW		FW
chr1	43805170	A	FW		FW
chr1	43805171	C	FW		FW
chr1	43805172	C	FW		FW
chr1	43805173	A	FW		FW
chr1	43805174	G	FW		FW
chr1	43805175	T	FW		FW
chr1	43805176	C	FW		FW
chr1	43805177	T	FW		FW
chr1	43805178	C	FW		FW
chr1	43805179	C	FW		FW
chr1	43805180	A	FW		FW
chr1	43805181	T	FW		FW
chr1	43805182	G	FW		FW
chr1	43805183	T	FW		FW
chr1	43805184	G	FW		FW
chr1	43805185	C	FW		FW
chr1	43805186	T	FW		FW
chr1	43805187	C	FW		FW
chr1	43805188	A	FW		FW
chr1	43805189	G	FW		FW
chr1	43805190	C	FW		FW
chr1	43805191	C	FW		FW
chr1	43805192	C	FW		FW
chr1	43805193	A	FW		FW
chr1	43805194	C	FW		FW
chr1	43805195	A	FW		FW
chr1	43805196	A	FW		FW
chr1	43805197	T	FW		FW
chr1	43805198	G	FW		FW
chr1	43805199	C	FW		FW
chr1	43805200	C	FW		FW
chr1	43805201	C	FW		FW
chr1	43805202	T	FW		FW
chr1	43805203	G	FW		FW
chr1	43805204	G	FW		FW
chr1	43805205	C	FW		FW
chr1	43805206	A	FW	RV	FWRV
chr1	43805207	A	FW	RV	FWRV
chr1	43805208	G	FW	RV	FWRV
chr1	43805209	A	FW	RV	FWRV
chr1	43805210	T	FW	RV	FWRV
chr1	43805211	G	FW	RV	FWRV
chr1	43805212	G	FW	RV	FWRV
chr1	43805213	A	FW	RV	FWRV
chr1	43805214	C	FW	RV	FWRV
chr1	43805215	C	FW	RV	FWRV
chr1	43805216	A	FW	RV	FWRV
chr1	43805217	A	FW	RV	FWRV
chr1	43805218	A	FW	RV	FWRV
chr1	43805219	G	FW	RV	FWRV
chr1	43805220	C	FW	RV	FWRV
chr1	43805221	A	FW	RV	FWRV
chr1	43805222	G	FW	RV	FWRV
chr1	43805223	A	FW	RV	FWRV
chr1	43805224	C	FW	RV	FWRV
chr1	43805225	C	FW	RV	FWRV
chr1	43805226	T	FW	RV	FWRV
chr1	43805227	C	FW	RV	FWRV
chr1	43805228	C	FW	RV	FWRV
chr1	43805229	C	FW	RV	FWRV
chr1	43805230	C	FW	RV	FWRV
chr1	43805231	A	FW	RV	FWRV
chr1	43805232	A	FW	RV	FWRV
chr1	43805233	G	FW	RV	FWRV
chr1	43805234	T	FW	RV	FWRV
chr1	43805235	A	FW	RV	FWRV
chr1	43805236	G	FW	RV	FWRV
chr1	43805237	A	FW	RV	FWRV
chr1	43805238	G	FW	RV	FWRV
chr1	43805239	A	FW	RV	FWRV
chr1	43805240	A	FW	RV	FWRV
chr1	43805241	G	FW	RV	FWRV
chr1	43805242	T	FW	RV	FWRV
chr1	43805243	A	FW	RV	FWRV
chr1	43805244	T	FW	RV	FWRV
chr1	43805245	G	FW	RV	FWRV
chr1	43805246	C	FW	RV	FWRV
chr1	43805247	T	FW	RV	FWRV
chr1	43805248	G	FW	RV	FWRV
chr1	43805249	A	FW	RV	FWRV
chr1	43805250	C	FW	RV	FWRV
chr1	43805251	C	FW	RV	FWRV
chr1	43805252	T	FW	RV	FWRV
chr1	43805253	T	FW	RV	FWRV
chr1	43805254	C	FW	RV	FWRV
chr1	43805255	T		RV	RV
chr1	43805256	T		RV	RV
chr1	43805257	C		RV	RV
chr1	43805258	T		RV	RV
chr1	43805259	G		RV	RV
chr1	43805260	C		RV	RV
chr1	43805261	C		RV	RV
chr1	43805262	C		RV	RV
chr1	43805263	C		RV	RV
chr1	43805264	A		RV	RV
chr1	43805265	C		RV	RV
chr1	43805266	C		RV	RV
chr1	43805267	T		RV	RV
chr1	43805268	C		RV	RV
chr1	43805269	T		RV	RV
chr1	43805270	T		RV	RV
chr1	43805271	A		RV	RV
chr1	43805272	T		RV	RV
chr1	43805273	C		RV	RV
chr1	43805274	T		RV	RV
chr1	43805275	C		RV	RV
chr1	43805276	C		RV	RV
chr1	43805277	T		RV	RV
chr1	43805278	A		RV	RV
chr1	43805279	C		RV	RV
chr1	43805280	C		RV	RV
chr1	43805281	T		RV	RV
chr1	43805282	T		RV	RV
chr1	43805283	C		RV	RV
chr1	43805284	A		RV	RV
chr1	43805285	A		RV	RV
chr1	43805286	T		RV	RV
chr1	43805287	C		RV	RV
chr1	43805288	T		RV	RV
chr1	43805289	T		RV	RV
chr1	43805290	G		RV	RV
chr1	43805291	C		RV	RV
chr1	43805292	C		RV	RV
chr1	43805293	C		RV	RV
chr1	43805294	C		RV	RV
chr1	43805295	A		RV	RV
chr1	43805296	G		RV	RV
chr1	43805297	G		RV	RV
chr1	43805298	A		RV	RV
chr1	43805299	A		RV	RV
chr1	43805300	A		RV	RV
chr1	43805301	G		RV	RV
chr1	43805302	G		RV	RV
chr1	43805303	A		RV	RV
chr1	43805304	C		RV	RV
chr1	43805305	A		RV	RV
chr1	43805306	G		RV	RV
chr1	43805307	A		RV	RV
chr1	43805308	C		RV	RV
chr1	43805309	C		RV	RV
chr1	43805310	A		RV	RV
chr1	43805311	T		RV	RV
chr1	43805312	A		RV	RV
chr1	43805313	C		RV	RV
chr1	43805314	T		RV	RV
chr1	43805315	T		RV	RV
chr1	43805316	T		RV	RV
chr1	43805317	G		RV	RV
chr1	43805318	G		RV	RV
chr1	43805319	G		RV	RV
chr1	43805320	G		RV	RV
chr1	43805321	A		RV	RV
chr1	43805322	T		RV	RV
chr1	43805323	T		RV	RV
chr1	43805324	C		RV	RV
chr1	43805325	C		RV	RV
chr1	43805326	A		RV	RV
chr1	43805327	G		RV	RV
chr1	43805328	A		RV	RV
chr1	43805329	C		RV	RV
chr1	43805627	C	FW		FW
chr1	43805628	T	FW		FW
chr1	43805629	C	FW		FW
chr1	43805630	C	FW		FW
chr1	43805631	C	FW		FW
chr1	43805632	A	FW		FW
chr1	43805633	A	FW		FW
chr1	43805634	G	FW		FW
chr1	43805635	G	FW		FW
chr1	43805636	C	FW		FW
chr1	43805637	T	FW		FW
chr1	43805638	T	FW		FW
chr1	43805639	C	FW		FW
chr1	43805640	A	FW		FW
chr1	43805641	G	FW		FW
chr1	43805642	C	FW		FW
chr1	43805643	T	FW		FW
chr1	43805644	C	FW		FW
chr1	43805645	T	FW		FW
chr1	43805646	G	FW		FW
chr1	43805647	A	FW		FW
chr1	43805648	C	FW		FW
chr1	43805649	A	FW		FW
chr1	43805650	G	FW		FW
chr1	43805651	C	FW		FW
chr1	43805652	A	FW		FW
chr1	43805653	G	FW		FW
chr1	43805654	A	FW		FW
chr1	43805655	G	FW		FW
chr1	43805656	G	FW		FW
chr1	43805657	G	FW		FW
chr1	43805658	T	FW		FW
chr1	43805659	G	FW		FW
chr1	43805660	G	FW		FW
chr1	43805661	A	FW		FW
chr1	43805662	A	FW		FW
chr1	43805663	G	FW		FW
chr1	43805664	C	FW		FW
chr1	43805665	T	FW		FW
chr1	43805666	G	FW		FW
chr1	43805667	C	FW		FW
chr1	43805668	C	FW		FW
chr1	43805669	T	FW		FW
chr1	43805670	C	FW		FW
chr1	43805671	A	FW		FW
chr1	43805672	T	FW		FW
chr1	43805673	C	FW		FW
chr1	43805674	T	FW		FW
chr1	43805675	C	FW		FW
chr1	43805676	A	FW		FW
chr1	43805677	G	FW		FW
chr1	43805678	G	FW		FW
chr1	43805679	A	FW		FW
chr1	43805680	C	FW		FW
chr1	43805681	T	FW		FW
chr1	43805682	C	FW		FW
chr1	43805683	C	FW		FW
chr1	43805684	A	FW		FW
chr1	43805685	G	FW		FW
chr1	43805686	C	FW		FW
chr1	43805687	C	FW		FW
chr1	43805688	T	FW		FW
chr1	43805689	G	FW		FW
chr1	43805690	G	FW		FW
chr1	43805691	C	FW		FW
chr1	43805692	A	FW		FW
chr1	43805693	A	FW		FW
chr1	43805694	C	FW		FW
chr1	43805695	T	FW		FW
chr1	43805696	C	FW		FW
chr1	43805697	C	FW		FW
chr1	43805698	T	FW		FW
chr1	43805699	A	FW		FW
chr1	43805700	C	FW		FW
chr1	43805701	T	FW		FW
chr1	43805702	G	FW		FW
chr1	43805703	G	FW		FW
chr1	43805704	C	FW		FW
chr1	43805705	T	FW		FW
chr1	43805706	G	FW		FW
chr1	43805707	C	FW		FW
chr1	43805708	A	FW		FW
chr1	43805709	G	FW		FW
chr1	43805710	C	FW		FW
chr1	43805711	T	FW		FW
chr1	43805712	G	FW		FW
chr1	43805713	C	FW		FW
chr1	43805714	G	FW		FW
chr1	43805715	C	FW	RV	FWRV
chr1	43805716	A	FW	RV	FWRV
chr1	43805717	G	FW	RV	FWRV
chr1	43805718	C	FW	RV	FWRV
chr1	43805719	G	FW	RV	FWRV
chr1	43805720	A	FW	RV	FWRV
chr1	43805721	A	FW	RV	FWRV
chr1	43805722	C	FW	RV	FWRV
chr1	43805723	C	FW	RV	FWRV
chr1	43805724	T	FW	RV	FWRV
chr1	43805725	G	FW	RV	FWRV
chr1	43805726	A	FW	RV	FWRV
chr1	43805727	T	FW	RV	FWRV
chr1	43805728	G	FW	RV	FWRV
chr1	43805729	G	FW	RV	FWRV
chr1	43805730	G	FW	RV	FWRV
chr1	43805731	A	FW	RV	FWRV
chr1	43805732	T	FW	RV	FWRV
chr1	43805733	C	FW	RV	FWRV
chr1	43805734	T	FW	RV	FWRV
chr1	43805735	C	FW	RV	FWRV
chr1	43805736	C	FW	RV	FWRV
chr1	43805737	C	FW	RV	FWRV
chr1	43805738	T	FW	RV	FWRV
chr1	43805739	C	FW	RV	FWRV
chr1	43805740	G	FW	RV	FWRV
chr1	43805741	G	FW	RV	FWRV
chr1	43805742	T	FW	RV	FWRV
chr1	43805743	G	FW	RV	FWRV
chr1	43805744	G	FW	RV	FWRV
chr1	43805745	C	FW	RV	FWRV
chr1	43805746	T	FW	RV	FWRV
chr1	43805747	C	FW	RV	FWRV
chr1	43805748	C	FW	RV	FWRV
chr1	43805749	T	FW	RV	FWRV
chr1	43805750	G	FW	RV	FWRV
chr1	43805751	G	FW	RV	FWRV
chr1	43805752	G	FW	RV	FWRV
chr1	43805753	G		RV	RV
chr1	43805754	A		RV	RV
chr1	43805755	T		RV	RV
chr1	43805756	C		RV	RV
chr1	43805757	C		RV	RV
chr1	43805758	T		RV	RV
chr1	43805759	G		RV	RV
chr1	43805760	G		RV	RV
chr1	43805761	T		RV	RV
chr1	43805762	C		RV	RV
chr1	43805763	C		RV	RV
chr1	43805764	C		RV	RV
chr1	43805765	T		RV	RV
chr1	43805766	C		RV	RV
chr1	43805767	C		RV	RV
chr1	43805768	C		RV	RV
chr1	43805769	T		RV	RV
chr1	43805770	G		RV	RV
chr1	43805771	T		RV	RV
chr1	43805772	G		RV	RV
chr1	43805773	A		RV	RV
chr1	43805774	C		RV	RV
chr1	43805775	T		RV	RV
chr1	43805776	G		RV	RV
chr1	43805777	T		RV	RV
chr1	43805778	G		RV	RV
chr1	43805779	G		RV	RV
chr1	43805780	A		RV	RV
chr1	43805781	C		RV	RV
chr1	43805782	C		RV	RV
chr1	43805783	T		RV	RV
chr1	43805784	G		RV	RV
chr1	43805785	C		RV	RV
chr1	43805786	C		RV	RV
chr1	43805787	T		RV	RV
chr1	43805788	G		RV	RV
chr1	43805789	G		RV	RV
chr1	43805790	A		RV	RV
chr1	43805791	G		RV	RV
chr1	43805792	A		RV	RV
chr1	43805793	T		RV	RV
chr1	43805794	G		RV	RV
chr1	43805795	C		RV	RV
chr1	43805796	A		RV	RV
chr1	43805797	G		RV	RV
chr1	43805798	G		RV	RV
chr1	43805799	T		RV	RV
chr1	43805800	G		RV	RV
chr1	43805801	A		RV	RV
chr1	43805802	G		RV	RV
chr1	43805803	T		RV	RV
chr1	43805804	C		RV	RV
chr1	43805805	A		RV	RV
chr1	43805806	A		RV	RV
chr1	43805807	C		RV	RV
chr1	43805808	A		RV	RV
chr1	43805809	A		RV	RV
chr1	43805810	A		RV	RV
chr1	43805811	G		RV	RV
chr1	43805812	G		RV	RV
chr1	43805813	A		RV	RV
chr1	43805814	A		RV	RV
chr1	43805815	T		RV	RV
chr1	43805816	A		RV	RV
chr1	43805817	G		RV	RV
chr1	43805818	G		RV	RV
chr1	43805819	G		RV	RV
chr1	43805820	A		RV	RV
chr1	43805821	G		RV	RV
chr1	43805822	A		RV	RV
chr1	43805823	T		RV	RV
chr1	43805824	G		RV	RV
chr1	43805825	G		RV	RV
chr1	43805826	G		RV	RV
chr1	43805827	G		RV	RV
chr1	43805828	A		RV	RV
chr1	43805829	G		RV	RV
chr1	43805830	G		RV	RV
chr1	43805831	A		RV	RV
chr1	43805832	G		RV	RV
chr1	43805833	A		RV	RV
chr1	43805834	T		RV	RV
chr1	43805835	A		RV	RV
chr1	43805836	A		RV	RV
chr1	43805837	A		RV	RV
chr1	43805838	A		RV	RV
chr1	43805839	G		RV	RV
chr1	43805840	A	FW	RV	FWRV
chr1	43805841	A	FW		FW
chr1	43805842	T	FW		FW
chr1	43805843	A	FW		FW
chr1	43805844	T	FW		FW
chr1	43805845	C	FW		FW
chr1	43805846	T	FW		FW
chr1	43805847	C	FW		FW
chr1	43805848	T	FW		FW
chr1	43805849	A	FW		FW
chr1	43805850	G	FW		FW
chr1	43805851	G	FW		FW
chr1	43805852	G	FW		FW
chr1	43805853	A	FW		FW
chr1	43805854	A	FW		FW
chr1	43805855	G	FW		FW
chr1	43805856	C	FW		FW
chr1	43805857	C	FW		FW
chr1	43805858	T	FW		FW
chr1	43805859	G	FW		FW
chr1	43805860	G	FW		FW
chr1	43805861	G	FW		FW
chr1	43805862	C	FW		FW
chr1	43805863	T	FW		FW
chr1	43805864	A	FW		FW
chr1	43805865	G	FW		FW
chr1	43805866	A	FW		FW
chr1	43805867	T	FW		FW
chr1	43805868	C	FW		FW
chr1	43805869	T	FW		FW
chr1	43805870	G	FW		FW
chr1	43805871	A	FW		FW
chr1	43805872	A	FW		FW
chr1	43805873	G	FW		FW
chr1	43805874	C	FW		FW
chr1	43805875	T	FW		FW
chr1	43805876	C	FW		FW
chr1	43805877	T	FW		FW
chr1	43805878	G	FW		FW
chr1	43805879	G	FW		FW
chr1	43805880	G	FW		FW
chr1	43805881	A	FW		FW
chr1	43805882	A	FW		FW
chr1	43805883	C	FW		FW
chr1	43805884	C	FW		FW
chr1	43805885	A	FW		FW
chr1	43805886	T	FW		FW
chr1	43805887	G	FW		FW
chr1	43805888	G	FW		FW
chr1	43805889	T	FW		FW
chr1	43805890	C	FW		FW
chr1	43805891	C	FW		FW
chr1	43805892	T	FW		FW
chr1	43805893	T	FW		FW
chr1	43805894	C	FW		FW
chr1	43805895	C	FW		FW
chr1	43805896	T	FW		FW
chr1	43805897	G	FW		FW
chr1	43805898	A	FW		FW
chr1	43805899	T	FW		FW
chr1	43805900	G	FW		FW
chr1	43805901	A	FW		FW
chr1	43805902	T	FW		FW
chr1	43805903	C	FW		FW
chr1	43805904	T	FW		FW
chr1	43805905	C	FW		FW
chr1	43805906	G	FW		FW
chr1	43805907	A	FW		FW
chr1	43805908	A	FW		FW
chr1	43805909	C	FW		FW
chr1	43805910	T	FW		FW
chr1	43805911	T	FW		FW
chr1	43805912	G	FW		FW
chr1	43805913	C	FW		FW
chr1	43805914	C	FW		FW
chr1	43805915	A	FW		FW
chr1	43805916	C	FW		FW
chr1	43805917	T	FW		FW
chr1	43805918	G	FW		FW
chr1	43805919	G	FW		FW
chr1	43805920	A	FW		FW
chr1	43805921	C	FW		FW
chr1	43805922	A	FW		FW
chr1	43805923	G	FW		FW
chr1	43805924	G	FW		FW
chr1	43805925	A	FW		FW
chr1	43805926	A	FW		FW
chr1	43805927	C	FW		FW
chr1	43805928	T	FW	RV	FWRV
chr1	43805929	A	FW	RV	FWRV
chr1	43805930	T	FW	RV	FWRV
chr1	43805931	G	FW	RV	FWRV
chr1	43805932	T	FW	RV	FWRV
chr1	43805933	T	FW	RV	FWRV
chr1	43805934	C	FW	RV	FWRV
chr1	43805935	A	FW	RV	FWRV
chr1	43805936	G	FW	RV	FWRV
chr1	43805937	G	FW	RV	FWRV
chr1	43805938	G	FW	RV	FWRV
chr1	43805939	A	FW	RV	FWRV
chr1	43805940	A	FW	RV	FWRV
chr1	43805941	A	FW	RV	FWRV
chr1	43805942	G	FW	RV	FWRV
chr1	43805943	A	FW	RV	FWRV
chr1	43805944	A	FW	RV	FWRV
chr1	43805945	G	FW	RV	FWRV
chr1	43805946	A	FW	RV	FWRV
chr1	43805947	G	FW	RV	FWRV
chr1	43805948	A	FW	RV	FWRV
chr1	43805949	G	FW	RV	FWRV
chr1	43805950	A	FW	RV	FWRV
chr1	43805951	A	FW	RV	FWRV
chr1	43805952	T	FW	RV	FWRV
chr1	43805953	A	FW	RV	FWRV
chr1	43805954	G	FW	RV	FWRV
chr1	43805955	G	FW	RV	FWRV
chr1	43805956	A	FW	RV	FWRV
chr1	43805957	G	FW	RV	FWRV
chr1	43805958	T	FW	RV	FWRV
chr1	43805959	C	FW	RV	FWRV
chr1	43805960	A	FW	RV	FWRV
chr1	43805961	A	FW	RV	FWRV
chr1	43805962	T	FW	RV	FWRV
chr1	43805963	G	FW	RV	FWRV
chr1	43805964	T	FW	RV	FWRV
chr1	43805965	T	FW	RV	FWRV
chr1	43805966	C		RV	RV
chr1	43805967	T		RV	RV
chr1	43805968	A		RV	RV
chr1	43805969	A		RV	RV
chr1	43805970	G		RV	RV
chr1	43805971	T		RV	RV
chr1	43805972	T		RV	RV
chr1	43805973	A		RV	RV
chr1	43805974	T		RV	RV
chr1	43805975	A		RV	RV
chr1	43805976	T		RV	RV
chr1	43805977	G		RV	RV
chr1	43805978	T		RV	RV
chr1	43805979	G		RV	RV
chr1	43805980	T		RV	RV
chr1	43805981	A		RV	RV
chr1	43805982	G		RV	RV
chr1	43805983	A		RV	RV
chr1	43805984	A		RV	RV
chr1	43805985	A		RV	RV
chr1	43805986	T		RV	RV
chr1	43805987	T		RV	RV
chr1	43805988	A		RV	RV
chr1	43805989	T		RV	RV
chr1	43805990	C		RV	RV
chr1	43805991	T		RV	RV
chr1	43805992	G		RV	RV
chr1	43805993	A		RV	RV
chr1	43805994	A		RV	RV
chr1	43805995	A		RV	RV
chr1	43805996	T		RV	RV
chr1	43805997	C		RV	RV
chr1	43805998	T		RV	RV
chr1	43805999	G		RV	RV
chr1	43806000	A		RV	RV
chr1	43806001	A		RV	RV
chr1	43806002	C		RV	RV
chr1	43806003	A		RV	RV
chr1	43806004	C		RV	RV
chr1	43806005	C		RV	RV
chr1	43806006	C		RV	RV
chr1	43806007	T		RV	RV
chr1	43806008	A		RV	RV
chr1	43806009	T		RV	RV
chr1	43806010	A		RV	RV
chr1	43806011	C		RV	RV
chr1	43806012	A		RV	RV
chr1	43806013	G		RV	RV
chr1	43806014	T		RV	RV
chr1	43806015	A		RV	RV
chr1	43806016	G		RV	RV
chr1	43806017	G		RV	RV
chr1	43806018	G		RV	RV
chr1	43806019	G		RV	RV
chr1	43806020	C		RV	RV
chr1	43806021	A		RV	RV
chr1	43806022	C		RV	RV
chr1	43806023	A		RV	RV
chr1	43806024	C		RV	RV
chr1	43806025	G		RV	RV
chr1	43806026	G		RV	RV
chr1	43806027	G		RV	RV
chr1	43806028	C		RV	RV
chr1	43806029	C		RV	RV
chr1	43806030	C		RV	RV
chr1	43806031	T		RV	RV
chr1	43806032	G		RV	RV
chr1	43806033	A		RV	RV
chr1	43806034	T		RV	RV
chr1	43806035	G		RV	RV
chr1	43806036	G		RV	RV
chr1	43806037	G		RV	RV
chr1	43806038	A		RV	RV
chr1	43806039	C		RV	RV
chr1	43806040	T		RV	RV
chr1	43806041	T		RV	RV
chr1	43806042	A		RV	RV
chr1	43806043	C		RV	RV
chr1	43806044	T		RV	RV
chr1	43806045	T		RV	RV
chr1	43806046	C		RV	RV
chr1	43806047	T		RV	RV
chr1	43806048	T		RV	RV
chr1	43806049	T		RV	RV
chr1	43806050	G		RV	RV
chr1	43806051	A		RV	RV
chr1	43806052	C		RV	RV
chr1	43806053	T		RV	RV
chr1	43806054	T	FW	RV	FWRV
chr1	43806055	T	FW		FW
chr1	43806056	A	FW		FW
chr1	43806057	G	FW		FW
chr1	43806058	T	FW		FW
chr1	43806059	G	FW		FW
chr1	43806060	G	FW		FW
chr1	43806061	C	FW		FW
chr1	43806062	A	FW		FW
chr1	43806063	C	FW		FW
chr1	43806064	T	FW		FW
chr1	43806065	T	FW		FW
chr1	43806066	G	FW		FW
chr1	43806067	G	FW		FW
chr1	43806068	A	FW		FW
chr1	43806069	C	FW		FW
chr1	43806070	T	FW		FW
chr1	43806071	G	FW		FW
chr1	43806072	C	FW		FW
chr1	43806073	A	FW		FW
chr1	43806074	A	FW		FW
chr1	43806075	T	FW		FW
chr1	43806076	G	FW		FW
chr1	43806077	C	FW		FW
chr1	43806078	T	FW		FW
chr1	43806079	T	FW		FW
chr1	43806080	T	FW		FW
chr1	43806081	A	FW		FW
chr1	43806082	C	FW		FW
chr1	43806083	C	FW		FW
chr1	43806084	T	FW		FW
chr1	43806085	T	FW		FW
chr1	43806086	G	FW		FW
chr1	43806087	G	FW		FW
chr1	43806088	A	FW		FW
chr1	43806089	C	FW		FW
chr1	43806090	C	FW		FW
chr1	43806091	T	FW		FW
chr1	43806092	G	FW		FW
chr1	43806093	A	FW		FW
chr1	43806094	A	FW		FW
chr1	43806095	G	FW		FW
chr1	43806096	A	FW		FW
chr1	43806097	A	FW		FW
chr1	43806098	T	FW		FW
chr1	43806099	G	FW		FW
chr1	43806100	T	FW		FW
chr1	43806101	T	FW		FW
chr1	43806102	A	FW		FW
chr1	43806103	C	FW		FW
chr1	43806104	C	FW		FW
chr1	43806105	T	FW		FW
chr1	43806106	G	FW		FW
chr1	43806107	T	FW		FW
chr1	43806108	C	FW		FW
chr1	43806109	A	FW		FW
chr1	43806110	A	FW		FW
chr1	43806111	T	FW		FW
chr1	43806112	G	FW		FW
chr1	43806113	G	FW		FW
chr1	43806114	C	FW		FW
chr1	43806115	A	FW		FW
chr1	43806116	G	FW		FW
chr1	43806117	C	FW		FW
chr1	43806118	A	FW		FW
chr1	43806119	A	FW		FW
chr1	43806120	C	FW		FW
chr1	43806121	A	FW		FW
chr1	43806122	G	FW		FW
chr1	43806123	G	FW		FW
chr1	43806124	A	FW		FW
chr1	43806125	C	FW		FW
chr1	43806126	C	FW		FW
chr1	43806127	A	FW	RV	FWRV
chr1	43806128	T	FW	RV	FWRV
chr1	43806129	G	FW	RV	FWRV
chr1	43806130	C	FW	RV	FWRV
chr1	43806131	T	FW	RV	FWRV
chr1	43806132	A	FW	RV	FWRV
chr1	43806133	G	FW	RV	FWRV
chr1	43806134	C	FW	RV	FWRV
chr1	43806135	T	FW	RV	FWRV
chr1	43806136	C	FW	RV	FWRV
chr1	43806137	C	FW	RV	FWRV
chr1	43806138	C	FW	RV	FWRV
chr1	43806139	A	FW	RV	FWRV
chr1	43806140	A	FW	RV	FWRV
chr1	43806141	G	FW	RV	FWRV
chr1	43806142	G	FW	RV	FWRV
chr1	43806143	C	FW	RV	FWRV
chr1	43806144	T	FW	RV	FWRV
chr1	43806145	T	FW	RV	FWRV
chr1	43806146	C	FW	RV	FWRV
chr1	43806147	T	FW	RV	FWRV
chr1	43806148	T	FW	RV	FWRV
chr1	43806149	C	FW	RV	FWRV
chr1	43806150	T	FW	RV	FWRV
chr1	43806151	A	FW	RV	FWRV
chr1	43806152	C	FW	RV	FWRV
chr1	43806153	C	FW	RV	FWRV
chr1	43806154	A	FW	RV	FWRV
chr1	43806155	C	FW	RV	FWRV
chr1	43806156	A	FW	RV	FWRV
chr1	43806157	G	FW	RV	FWRV
chr1	43806158	C	FW	RV	FWRV
chr1	43806159	A	FW	RV	FWRV
chr1	43806160	G	FW	RV	FWRV
chr1	43806161	G	FW	RV	FWRV
chr1	43806162	G	FW	RV	FWRV
chr1	43806163	C	FW	RV	FWRV
chr1	43806164	A	FW	RV	FWRV
chr1	43806165	C	FW	RV	FWRV
chr1	43806166	G	FW	RV	FWRV
chr1	43806167	G	FW	RV	FWRV
chr1	43806168	T	FW	RV	FWRV
chr1	43806169	G	FW	RV	FWRV
chr1	43806170	C	FW	RV	FWRV
chr1	43806171	T	FW	RV	FWRV
chr1	43806172	G	FW	RV	FWRV
chr1	43806173	C	FW	RV	FWRV
chr1	43806174	C	FW	RV	FWRV
chr1	43806175	C	FW	RV	FWRV
chr1	43806176	C	FW	RV	FWRV
chr1	43806177	A	FW	RV	FWRV
chr1	43806178	G	FW	RV	FWRV
chr1	43806179	A	FW	RV	FWRV
chr1	43806180	G		RV	RV
chr1	43806181	A		RV	RV
chr1	43806182	C		RV	RV
chr1	43806183	A		RV	RV
chr1	43806184	G		RV	RV
chr1	43806185	G		RV	RV
chr1	43806186	T		RV	RV
chr1	43806187	G		RV	RV
chr1	43806188	A		RV	RV
chr1	43806189	G		RV	RV
chr1	43806190	A		RV	RV
chr1	43806191	G		RV	RV
chr1	43806192	C		RV	RV
chr1	43806193	T		RV	RV
chr1	43806194	G		RV	RV
chr1	43806195	A		RV	RV
chr1	43806196	A		RV	RV
chr1	43806197	C		RV	RV
chr1	43806198	T		RV	RV
chr1	43806199	G		RV	RV
chr1	43806200	C		RV	RV
chr1	43806201	T		RV	RV
chr1	43806202	G		RV	RV
chr1	43806203	A		RV	RV
chr1	43806204	T		RV	RV
chr1	43806205	T		RV	RV
chr1	43806206	G		RV	RV
chr1	43806207	A		RV	RV
chr1	43806208	G		RV	RV
chr1	43806209	G		RV	RV
chr1	43806210	T		RV	RV
chr1	43806211	T		RV	RV
chr1	43806212	G		RV	RV
chr1	43806213	G		RV	RV
chr1	43806214	T		RV	RV
chr1	43806215	G		RV	RV
chr1	43806216	T		RV	RV
chr1	43806217	C		RV	RV
chr1	43806218	A		RV	RV
chr1	43806219	T		RV	RV
chr1	43806220	G		RV	RV
chr1	43806221	G		RV	RV
chr1	43806222	G		RV	RV
chr1	43806223	A		RV	RV
chr1	43806224	G		RV	RV
chr1	43806225	T		RV	RV
chr1	43806226	G		RV	RV
chr1	43806227	A		RV	RV
chr1	43806228	G		RV	RV
chr1	43806229	C		RV	RV
chr1	43806230	C		RV	RV
chr1	43806231	A		RV	RV
chr1	43806232	C		RV	RV
chr1	43806233	A		RV	RV
chr1	43806234	A		RV	RV
chr1	43806235	T		RV	RV
chr1	43806236	C		RV	RV
chr1	43806237	T		RV	RV
chr1	43806238	T		RV	RV
chr1	43806239	G		RV	RV
chr1	43806240	C		RV	RV
chr1	43806241	A		RV	RV
chr1	43806242	G		RV	RV
chr1	43806243	A		RV	RV
chr1	43806244	A		RV	RV
chr1	43806245	A		RV	RV
chr1	43806246	A		RV	RV
chr1	43806247	A		RV	RV
chr1	43806248	A		RV	RV
chr1	43806249	A		RV	RV
chr1	43806250	G		RV	RV
chr1	43806251	A		RV	RV
chr1	43806252	A		RV	RV
chr1	43812110	T	FW		FW
chr1	43812111	C	FW		FW
chr1	43812112	T	FW		FW
chr1	43812113	T	FW		FW
chr1	43812114	A	FW		FW
chr1	43812115	G	FW		FW
chr1	43812116	G	FW		FW
chr1	43812117	T	FW		FW
chr1	43812118	A	FW		FW
chr1	43812119	C	FW		FW
chr1	43812120	C	FW		FW
chr1	43812121	C	FW		FW
chr1	43812122	C	FW		FW
chr1	43812123	A	FW		FW
chr1	43812124	T	FW		FW
chr1	43812125	C	FW		FW
chr1	43812126	T	FW		FW
chr1	43812127	G	FW		FW
chr1	43812128	G	FW		FW
chr1	43812129	G	FW		FW
chr1	43812130	A	FW		FW
chr1	43812131	G	FW		FW
chr1	43812132	A	FW		FW
chr1	43812133	A	FW		FW
chr1	43812134	C	FW		FW
chr1	43812135	T	FW		FW
chr1	43812136	G	FW		FW
chr1	43812137	C	FW		FW
chr1	43812138	G	FW		FW
chr1	43812139	A	FW		FW
chr1	43812140	A	FW		FW
chr1	43812141	G	FW		FW
chr1	43812142	A	FW		FW
chr1	43812143	G	FW		FW
chr1	43812144	G	FW		FW
chr1	43812145	A	FW		FW
chr1	43812146	A	FW		FW
chr1	43812147	G	FW		FW
chr1	43812148	A	FW		FW
chr1	43812149	G	FW		FW
chr1	43812150	A	FW		FW
chr1	43812151	A	FW		FW
chr1	43812152	A	FW		FW
chr1	43812153	A	FW		FW
chr1	43812154	C	FW		FW
chr1	43812155	A	FW		FW
chr1	43812156	A	FW		FW
chr1	43812157	A	FW		FW
chr1	43812158	T	FW		FW
chr1	43812159	C	FW		FW
chr1	43812160	C	FW		FW
chr1	43812161	A	FW		FW
chr1	43812162	G	FW		FW
chr1	43812163	G	FW		FW
chr1	43812164	A	FW		FW
chr1	43812165	C	FW		FW
chr1	43812166	T	FW		FW
chr1	43812167	A	FW		FW
chr1	43812168	C	FW		FW
chr1	43812169	A	FW		FW
chr1	43812170	G	FW		FW
chr1	43812171	A	FW		FW
chr1	43812172	C	FW		FW
chr1	43812173	C	FW		FW
chr1	43812174	C	FW		FW
chr1	43812175	C	FW		FW
chr1	43812176	A	FW		FW
chr1	43812177	C	FW		FW
chr1	43812178	A	FW		FW
chr1	43812179	G	FW		FW
chr1	43812180	T	FW		FW
chr1	43812181	T	FW	RV	FWRV
chr1	43812182	C	FW	RV	FWRV
chr1	43812183	T	FW	RV	FWRV
chr1	43812184	C	FW	RV	FWRV
chr1	43812185	T	FW	RV	FWRV
chr1	43812186	C	FW	RV	FWRV
chr1	43812187	G	FW	RV	FWRV
chr1	43812188	C	FW	RV	FWRV
chr1	43812189	T	FW	RV	FWRV
chr1	43812190	G	FW	RV	FWRV
chr1	43812191	C	FW	RV	FWRV
chr1	43812192	C	FW	RV	FWRV
chr1	43812193	A	FW	RV	FWRV
chr1	43812194	C	FW	RV	FWRV
chr1	43812195	T	FW	RV	FWRV
chr1	43812196	T	FW	RV	FWRV
chr1	43812197	C	FW	RV	FWRV
chr1	43812198	A	FW	RV	FWRV
chr1	43812199	A	FW	RV	FWRV
chr1	43812200	G	FW	RV	FWRV
chr1	43812201	T	FW	RV	FWRV
chr1	43812202	C	FW	RV	FWRV
chr1	43812203	A	FW	RV	FWRV
chr1	43812204	C	FW	RV	FWRV
chr1	43812205	G	FW	RV	FWRV
chr1	43812206	A	FW	RV	FWRV
chr1	43812207	A	FW	RV	FWRV
chr1	43812208	A	FW	RV	FWRV
chr1	43812209	T	FW	RV	FWRV
chr1	43812210	G	FW	RV	FWRV
chr1	43812211	A	FW	RV	FWRV
chr1	43812212	C	FW	RV	FWRV
chr1	43812213	A	FW	RV	FWRV
chr1	43812214	G	FW	RV	FWRV
chr1	43812215	C	FW	RV	FWRV
chr1	43812216	A	FW	RV	FWRV
chr1	43812217	T	FW	RV	FWRV
chr1	43812218	T	FW	RV	FWRV
chr1	43812219	A	FW	RV	FWRV
chr1	43812220	T	FW	RV	FWRV
chr1	43812221	T	FW	RV	FWRV
chr1	43812222	C	FW	RV	FWRV
chr1	43812223	A	FW	RV	FWRV
chr1	43812224	C	FW	RV	FWRV
chr1	43812225	A	FW	RV	FWRV
chr1	43812226	T	FW	RV	FWRV
chr1	43812227	C	FW	RV	FWRV
chr1	43812228	C	FW	RV	FWRV
chr1	43812229	T	FW	RV	FWRV
chr1	43812230	T	FW	RV	FWRV
chr1	43812231	G	FW	RV	FWRV
chr1	43812232	T	FW	RV	FWRV
chr1	43812233	G	FW	RV	FWRV
chr1	43812234	G	FW	RV	FWRV
chr1	43812235	A	FW	RV	FWRV
chr1	43812236	G	FW	RV	FWRV
chr1	43812237	G	FW	RV	FWRV
chr1	43812238	T		RV	RV
chr1	43812239	G		RV	RV
chr1	43812240	A		RV	RV
chr1	43812241	C		RV	RV
chr1	43812242	C		RV	RV
chr1	43812243	A		RV	RV
chr1	43812244	C		RV	RV
chr1	43812245	A		RV	RV
chr1	43812246	G		RV	RV
chr1	43812247	C		RV	RV
chr1	43812248	C		RV	RV
chr1	43812249	C		RV	RV
chr1	43812250	C		RV	RV
chr1	43812251	G		RV	RV
chr1	43812252	G		RV	RV
chr1	43812253	G		RV	RV
chr1	43812254	T		RV	RV
chr1	43812255	A		RV	RV
chr1	43812256	C		RV	RV
chr1	43812257	T		RV	RV
chr1	43812258	G		RV	RV
chr1	43812259	T		RV	RV
chr1	43812260	T		RV	RV
chr1	43812261	C		RV	RV
chr1	43812262	A		RV	RV
chr1	43812263	C		RV	RV
chr1	43812264	A		RV	RV
chr1	43812265	G		RV	RV
chr1	43812266	C		RV	RV
chr1	43812267	T		RV	RV
chr1	43812268	A		RV	RV
chr1	43812269	C		RV	RV
chr1	43812270	C		RV	RV
chr1	43812271	T		RV	RV
chr1	43812272	G		RV	RV
chr1	43812273	G		RV	RV
chr1	43812274	G		RV	RV
chr1	43812275	C		RV	RV
chr1	43812276	T		RV	RV
chr1	43812277	C		RV	RV
chr1	43812278	C		RV	RV
chr1	43812279	C		RV	RV
chr1	43812280	C		RV	RV
chr1	43812281	T		RV	RV
chr1	43812282	T		RV	RV
chr1	43812283	T		RV	RV
chr1	43812284	C		RV	RV
chr1	43812285	T		RV	RV
chr1	43812286	G		RV	RV
chr1	43812287	G		RV	RV
chr1	43812288	A		RV	RV
chr1	43812289	T		RV	RV
chr1	43812290	C		RV	RV
chr1	43812291	C		RV	RV
chr1	43812292	A		RV	RV
chr1	43812293	C		RV	RV
chr1	43812294	C		RV	RV
chr1	43812295	A		RV	RV
chr1	43812296	G		RV	RV
chr1	43812297	G		RV	RV
chr1	43812298	C		RV	RV
chr1	43812299	T		RV	RV
chr1	43812300	G		RV	RV
chr1	43812301	G		RV	RV
chr1	43812302	T		RV	RV
chr1	43812303	A		RV	RV
chr1	43812304	A		RV	RV
chr1	43812305	G	FW	RV	FWRV
chr1	43812306	A	FW	RV	FWRV
chr1	43812307	A	FW	RV	FWRV
chr1	43812308	C	FW	RV	FWRV
[truncated: 107,976 more rows]
